# Supplementary material for: Nickel-Catalyzed Intermolecular Cyclization of 2-Bromobenzamide: A General Strategy for Synthesizing 6(5H)-Phenanthridinone Derivatives
Source: Molecules. 2026 Apr 2;31(7):1176. doi: 10.3390/molecules31071176 (PMC13074239; doi:10.3390/molecules31071176)
Supplement: Supplementary file 1 [file molecules-31-01176-s001.zip]

Archive with 1 entries (1 files):
- molecules-4164623-supplementary.pdf
